# Supplementary material for: Ebola Virus Infection Associated with Transmission from Survivors
Source: Emerg Infect Dis. 2019 Feb;25(2):240–6. doi: 10.3201/eid2502.181011 (PMC6346469; doi:10.3201/eid2502.181011)
Supplement: Appendix — Ebola virus persistence–derived transmission events. [file 18-1011-Techapp-s1.xlsx]

## Sheet: For Publication
Appendix Table. Ebola virus persistence–derived transmission events*
Recipient Case						Proposed/Probable Source					Sequencing and classification
Event number and reference **	Age	Sex	Outcome	Date of onset / Date of report	Location	History of illness	Age	Sex	Relationship	Results of laboratory testing following recovery	Sequencing information	Strength of evidence for source of transmission	Approximate interval between recovery in proposed source and illness in proposed recipient	Strenght of evidence for sexual transmission	Other possible modes of transmission considered	Number of additional cases in cluster (following recognition in index case)
1	Reported both as 25 and 28*	F	Deceased	O 04/08/15 R 04/08/15	Forecariah, Guinea	Confirmed Ebola case, released from ETU approximately 7 weeks before onset in recipient case	Reported both as 28 and 30*	M	Sexual relationship	Semen RT- PCR positive	Close match to recent cluster and very closely linked to survivor.	Strong	6-8 weeks	Strong	No recent cases in area, no evidence for alternate route of transmission	1
2 (ref 17,18)	44	F	Deceased	O 14/3/15 R 20/3/15	Monteserrado, Liberia	Possible Ebola case, released from ETU approximately 6 months before onset of disease in recipient case	46	M	Sexual relationship	Semen RT-PCR positive. Blood RT-PCR negative, IgG positive,	Partial sequence from the semen (85.1% of the genome) closely matches the sequence from the case.	Strong	22 weeks	Strong	No evidence for alternate route of transmission	0
3 (ref 10)	Reported both as 37 and 38*	F	Deceased	O 15/2/16 R 17/3/16	N’Zerekore, Guinea	Confirmed Ebola case – Released from ETU approximately 16 months prior to onset of disease recipient case	56	M	Sexual relationship	Semen RT-PCR positive	Sequences from secondary cases cluster with cases from 16 months prior to onset of disease in recipeint case / Sequences from secondary cases closely related to presumed source case	Strong	>65 weeks	Strong	No evidence for alternate route of transmission	12
4 (ref 19)	55	F	Deceased	O 23/8/15 R 29/8/15	Sella Kafta, Kambia, SL	Confirmed Ebola Case approximately 5 weeks prior to disease in recipient case	60	M	Sexual relationship	Semen positive.	Sequence clusters with cases from same area in prior several months / Sequencing indicated two base pairs difference from virus from blood of recipient	Strong	44 days	Strong	No information	5
5	35	F	Deceased	O 9/5/15 R 13/05/15	Forecariah, Guinea	Confirmed Ebola case, released approximately 2.5 months prior to onset of disease in recipient case	30	M	Sexual relationship	Semen not tested	Sequencing indicated one base pair difference. No link with ongoing chain of transmission.	Moderate	>8 weeks	Moderate	Family and community sources were explored	0
6	16	F	Deceased	O 6/9/15 R 13/9/15	Bombali, SL	No information	No information	No information	No information	No information	Isolate sequence clusters with isolates from same area from 5-11 months earlier	Not identified	9-11 months	None	No evidence for alternate route of transmission	0
7 (ref 20)	22	F	Deceased	O 2/1/16 R 14/01/16	Tonkolili, SL	No information	No information	No information	No information	No information	Clustered with virus detected 13 months earlier in different region	Not identified	13 months	None	No evidence for alternate route of transmission	1
8	24	M	Alive	O 9/7/2015 R 18/7/2015	Western Area Urban, Sierra Leone	No information	No information	No information	No information	No information	Clustered with virus detected 5 months earlier in different district	Not identified	5 months	None	No evidence for alternate route of transmission	0
First Reported Case						Proposed/Probable Source					Sequencing and classification
9	45	F	Deceased	O 18/5/15	Fria, Guinea	Reported illness 10 months prior to symptom onset in first reported case – EVD not confirmed	45	M	Husband	Semen not tested	Sequence not linked to any chain of transmission from contemporary cases. Sequence related to cases from 10 months prior to illness in recipient case.	Weak	5 months	Weak	No information	0
10 (ref 16)	21	M	Alive								Clustered with cases from approximately 10 months earlier in the same country	See reference for details				0
11 (ref 22)	15	M	Deceased								Clustered with cases from approximately 17 months earlier in the same country	See reference for details				2 other cases, not clear whether from index
12 (ref 12)	9 months	F	Deceased								Indication that mother and father became infected with isolates from same area. Timing unknown.	See reference for details				0
13 (ref 21)	17	M	Deceased								Clustered with cases from 9 months earlier in the same country	See reference for details				6 other cases, not clear whether from index
* Some source documents contained different information, including variations in age (maximum 3 years) and date of disease onset (maximum 3 days)
ref = reference, F=female, M=male, ETU = Ebola Treatment Unit, EVD = Ebola Virus Disease
** Events are ordered according to strenght of evidence. For four events with unclear scenarios we refer to the full publication.
